# Supplementary material for: The Role of Social Support in Buffering the Financial Toxicity of Breast Cancer: A Qualitative Study of Patient Experiences
Source: Cancers (Basel). 2025 May 20;17(10):1712. doi: 10.3390/cancers17101712 (PMC12110526; doi:10.3390/cancers17101712)
Supplement: Supplementary file 1 [file cancers-17-01712-s001.zip]

Archive with 1 entries (1 files):
- cancers-3616709-supplementary.pdf
